# Supplementary material for: Hypomyelinating Leukodystrophy 7 (HLD7)-Associated Mutation of POLR3A Is Related to Defective Oligodendroglial Cell Differentiation, Which Is Ameliorated by Ibuprofen
Source: Neurol Int. 2021 Dec 22;14(1):11–33. doi: 10.3390/neurolint14010002 (PMC8788570; doi:10.3390/neurolint14010002)
Supplement: Supplementary file 1 [file neurolint-14-00002-s001.zip]

Archive with 1 entries (1 files):
- neurolint-1478260-supplementary.pdf
